# Supplementary material for: Innovative Honey-Based Product and Its Beneficial Effects Measured by Modern Biophysical and Imaging Skin Techniques
Source: Pharmaceuticals (Basel). 2024 Dec 18;17(12):1709. doi: 10.3390/ph17121709 (PMC11677624; doi:10.3390/ph17121709)
Supplement: Supplementary file 1 [file pharmaceuticals-17-01709-s001.zip]

Archive with 1 entries (1 files):
- pharmaceuticals-3277419-supplementary.pdf
